# Supplementary material for: Complex signatures of selection for the melanogenic loci TYR, TYRP1 and DCT in humans
Source: BMC Evol Biol. 2008 Feb 29;8:74. doi: 10.1186/1471-2148-8-74 (PMC2292700; doi:10.1186/1471-2148-8-74)
Supplement: Additional file 3 — containing the SNPs and indels submitted to dbSNP. [file 1471-2148-8-74-S3.txt]

local_identifier	NCBI_ss#	rs#

TYR-15	86351963
TYR-86	86351964
TYR-521	86351965
TYR-643	86351966
TYR-759	86351967
TYR-774	86351968
TYR-793	86351969
TYR-805	86351970
TYR-1170	86351971
TYR-1510	86351972
TYR-2444	86351973	rs5021654
TYR-2676	86351974	rs4547091
TYR-2737	86351975
TYR-2768	86351976	rs1799989
TYR-2778	86351977
TYR-3088	86351978
TYR-3116	86351979
TYR-3369	86351980
TYR-3551	86351981	rs1042602
TYR-3641	86351982
TYR-132	86351983
TYR-246	86351984
TYR-315	86351985
TYR-800	86351986


TYRP1-4337	86351923
TYRP1-137	86351924
TYRP1-264	86351925
TYRP1-257	86351926
TYRP1-355	86351927	rs1999898
TYRP1-490	86351928
TYRP1-579	86351929
TYRP1-756	86351930
TYRP1-799	86351931
TYRP1-1180	86351932
TYRP1-1493	86351933
TYRP1-1531	86351934
TYRP1-1727	86351935
TYRP1-2061	86351936
TYRP1-2190	86351937	rs12377703
TYRP1-2265	86351938
TYRP1-2407	86351939
TYRP1-2481	86351940
TYRP1-2824	86351941	rs2733836
TYRP1-2852	86351942	rs2762458
TYRP1-2936	86351943	rs7035245
TYRP1-3606	86351944
TYRP1-3662	86351945	rs34746817
TYRP1-3879	86351946
TYRP1-3975	86351947	rs7867043
TYRP1-4304	86351948	rs11787999
TYRP1-4638	86351949
TYRP1-4827	86351950	rs34509359
TYRP1-4846	86351951
TYRP1-5000	86351952

DCT29	86351953
DCT1495	86351954
DCT102	86351955
DCT261	86351956
DCT735	86351957
DCT1312	86351958	rs9524504
DCT1555	86351959	rs7320009
DCT3565	86351960	rs9584235
DCT4038	86351961
DCT4046	86351962
